# Supplementary material for: Red Blood Cell Metabolism in Pyruvate Kinase Deficient Patients
Source: Front Physiol. 2021 Oct 21;12:735543. doi: 10.3389/fphys.2021.735543 (PMC8567077; doi:10.3389/fphys.2021.735543)
Supplement: Supplementary file 1 [file Data_Sheet_1.CSV]

	3-	6-	7-	8-	9-	100-	118-	121-	127-	137-	142-	147-	167-	173-	198-
	PKD	PKD	PKD	PKD	PKD	CTRL	CTRL	CTRL	CTRL	CTRL	CTRL	CTRL	CTRL	CTRL	CTRL
L-alanine	33232380	18420950	17002370	17395710	23304910	19702020	13965190	17352950	22133920	19594660	14750610	18350160	18343620	30005370	17569630
L-arginine	165326.1	2922751	1498779	655450.4	931647.3	76352.2	15904.33	83914.62	40888.33	41967.68	47983.19	95967.38	9473.462	195981.1	99900
L-asparagine	1732720	1057886	1078806	1434882	1059293	1113149	914096.7	1090388	1382620	1429798	998714.8	1266902	1026475	1223310	1092121
L-aspartate	4561388	2498418	1604867	2241364	4205806	2307644	3527638	1801975	1375484	3124773	5423156	2340734	107419.8	729909.8	4191761
L-glutamate	55447300	11836660	8951378	16466170	17970810	4381355	9688875	8926780	6076106	5920338	6136838	13171100	5896858	11346120	6701782
L-glutamine	13675170	14435380	16668580	18138230	21208680	7628190	9112681	9305847	12249220	14330020	11938000	11069690	7341216	13854820	9633308
glycine	3231597	2067100	1820836	2804781	3095500	1569609	1378966	1810992	1319198	2286436	1416544	1463158	1707039	1891824	1467140
L-histidine	7280736	4655590	4311058	4190564	3886044	6934568	6050644	6707712	6496120	5286032	4647366	7213558	5268322	7962374	6171318
L-leucine	94064570	161049200	112482100	79538940	127413100	71159420	63087920	59653660	78330300	95003400	103121000	62575120	80975640	115988200	73757860
L-lysine	23040590	21082900	17734220	11495290	17363690	16936130	12059920	17774060	16743030	19021140	8721405	16195110	15339530	21182340	16632420
L-methionine	14680920	13819100	16113490	11705850	13255960	5761178	3885641	5117822	4990288	8609379	7007594	9155361	6313990	17655030	4070493
L-phenylalanine	16297280	35226880	22120510	22241180	29235620	15677680	13595080	19319460	20487120	28188170	14524240	17621190	15596350	19623340	17253950
L-proline	180273100	246300100	158322700	209034500	262541200	91473020	98776900	77498220	130347600	139461100	78830150	113168800	106609800	203321300	103607900
L-threonine	4805824	3611106	4218252	2696782	4535530	4786412	2737690	3484237	4788546	4651652	3184427	5031986	2992606	5072958	4097748
L-tryptophan	63383700	139434900	148556100	91708380	119469300	72092760	55456960	72094700	69697430	71550340	57782640	60723470	74691560	116709200	65481320
L-tyrosine	16057380	22604150	16167980	14011880	17823590	13815430	9974394	15701810	14237900	13138760	8929831	16997940	24836910	13671150	10225360
L-valine	335712000	247608100	198343300	202371500	230333900	129532300	107131600	111106500	233884000	174829300	130747200	105954400	148998000	147988400	118994300
ATP	12184900	15344740	17188930	20174870	19535420	8370814	17246520	11778140	11399180	5288024	21023210	6065832	10554660	6244158	19949630
ADP	30843950	8676509	10748760	12552880	12396460	10469810	14694650	12873670	13300480	11782160	13540010	5609624	14659000	8329226	16043900
AMP	11057630	2333075	2751949	2843702	3612224	23338120	8509277	11425730	11995480	35718770	9126357	15048380	15042570	8941932	5730088
Adenosine	1978092	628387.2	536711.8	443343.5	752084.7	836048.6	464530.4	243862	186836.6	151841.5	297245.1	433083.4	244119	311489.1	161720.6
Adenine	2535131	4219542	3615896	3965941	3108195	2287620	2602796	3895943	3551760	3102682	2828357	3624762	3435001	3433634	3207689
dGMP	13321880	1295864	1509064	2345875	1936113	18475780	9062107	14264140	18411460	47240150	8521208	12610240	19492400	8349542	9953683
UTP	88231.19	279006.2	106464.3	165217.3	279736.3	9924.433	8894.063	14208.19	12736.21	0	23699.32	19376.76	5703.325	13003.84	10448.25
UDP	31795.19	784046.9	348063.1	259201.1	215032.6	14362.52	16886.51	100565.8	121021.8	52804.42	12144.32	112456.3	25193.57	358513	105501.2
IMP	5480264	1600174	1345989	2255487	1113872	11930960	4506908	7457924	3905697	7483242	4811834	11168790	8171610	13145200	4367489
Inosine	2411170	560738.5	1523378	2636832	1296325	3719812	1308695	1267440	513528.2	4718876	966192.2	13249720	2032856	1037032	672894.4
Hypoxanthine	12740330	25321830	23045860	25047490	45981100	16002390	6135598	6094178	7027358	8758577	6555556	6079396	7587286	6593336	9249204
Xanthine	61135.63	167086.5	108320.7	109927.7	128208.4	72394.09	42775.02	59481.12	83615.28	102690.1	40558.28	78641.38	55781.71	75739.16	58773.83
Allantoate	40730.58	456817.2	731234.8	346194.3	745040.5	85525.69	43594.72	83413.1	99636.24	87012.6	71874.54	56568.52	99500.59	188206.6	59381.03
(S)(+)-Allantoin	176803.3	162582.5	95386.69	218655.4	85483.77	595602.7	129349.2	233577.4	452874.5	399892	123768.8	224723.1	88921.47	287499.9	682457.6
Urate	3069572	6049420	6922118	5159636	7914674	4786332	4983864	6697322	9294885	6278796	6442522	8975960	4168459	8904269	9245946
3',5'-Cyclic IMP	0	8850.278	0	0	0	32401600	24939080	19923440	27379880	23857050	31963380	37471870	16032020	53344700	27142590
5-6-Dihydrothymine	1524657	598827	497002.9	740640.8	561472.8	684938.2	704473.5	727620.3	1141780	1360321	1324836	612063	753324.8	898346.8	1265588
Pyridoxal	148430.8	4774.714	6727.488	88413.53	15338.88	39055.87	44988.11	36112.58	50760.38	22920.14	27416.37	30675.01	573145.9	38055.75	29350.39
4-Pyridoxate	1372084	903266	646971.4	1864582	2541900	902360.3	601674.6	439309.9	445191.1	491474.7	552731.7	281250.3	1582737	413048.2	592289.5
Nicotinamide	46672130	24254550	24078160	36248980	32951950	44059890	44973460	65383980	61715060	60501970	44824190	45726350	61586400	42154110	50385920
Adenylosuccinic acid	42373.65	5536.625	0	8072.732	19282.81	245085.8	209294.8	137139.7	121726.8	184158.5	396545.3	223824.1	11543.39	95318.6	242245.3
UDP-glucose	3658144	1955373	1622885	3153364	2381445	1970508	1432764	1495473	1308950	1344755	2027517	1305366	1877623	951899	1228539
ADP-D-ribose	11042.32	514043.7	541097.4	557683.2	605126.2	7278.496	6269.212	12179.12	10949.53	7197.462	5447.887	27771.74	11060.75	52135.65	13160.28
NADP+	788031.5	147124	127995.4	186875.6	174957.7	231348	269506.5	308101.4	302426.8	402796.2	219900.3	313261.2	369257.8	262743.8	372901.2
Phosphate	29670950	57602430	58453710	48488910	55157880	84342090	45874380	54839880	40324850	51260610	40392780	84545320	47931820	64175280	30834640
Diphosphate	2058502	2119833	1388464	954509.6	1645800	3603032	1094501	1326721	834598.2	1633517	686867.7	2714508	1079148	2445605	404244.2
D-Glucose	41711610	44147040	47197550	61055820	54978590	26446320	29365940	25660170	17346590	23013110	27421040	20359190	29342210	31032980	32475740
D-Glucose 6-phosphate	8458940	7066960	5553422	9509247	4439004	4420612	4349174	4563939	3516205	3884933	4419464	4594800	3301947	5362496	2737272
D-Fructose 1-6-bisphosphate	44919520	5570488	9158425	10411760	18327190	31009570	23634140	21706730	15920990	30858610	12986230	21067640	20025370	18819420	12941610
1-3-Bisphosphoglycerate	704655600	113670800	174626600	300611200	274868300	150321500	227406900	156547200	122102500	191808300	137601800	137429400	166908800	182479600	190683500
2/3-Phospho-D-glycerate	137937100	32242210	30049960	48526440	49804040	17570160	26975030	22397630	17019180	22883880	14401910	17839470	21546310	30050100	28268820
Phosphoenolpyruvate	32989340	5964358	7165812	10256660	11217440	4256039	6835624	5019448	3709386	5059734	4359912	3933869	5446624	5643286	6834734
Pyruvate	1000604	6343680	3901461	19359430	7426326	52899860	42489890	36131770	46315470	44957400	24921410	50934050	30748750	30276400	29472290
Lactate	52286580	60710930	47842720	71174860	124540400	166654300	144446800	111054400	162161100	172560400	150759600	118551200	128129500	96048100	151442800
Mannitol	2774220	1057024	863541.6	4330975	4405720	1351295	1177212	2284734	1778266	878104.8	1438197	842055.4	1371481	1067506	687549.6
D-Ribose	3051605	1869919	1304776	2276844	1845538	1878313	2045004	2613978	2355764	2098701	1385558	1542706	1236833	1667544	1639028
D-Rhamnose	2753264	2770187	3149472	101836.2	2093962	1705534	2179026	2579095	2521708	2915006	1894615	1431780	3735764	3682241	1272866
Citrate	13063900	53713540	39438150	24951780	39502740	5301422	4924614	6581256	3775046	3752060	5666678	7759258	4482026	11874380	4711190
2-Oxoglutarate	210086.2	95934.02	85987.71	443810.5	97528.3	73006.27	31077.35	75164.4	22816.49	39900.94	23268.73	151872	4560602	1249099	10373.36
Succinate	4416808	2034049	1254301	1914434	2398028	672960.8	514705	523965.9	455201.2	507727.5	543123.4	975168.5	428836	1025137	367496.5
Fumarate	5033220	1721066	862034.8	2168745	1580094	1911426	1570544	1758948	1984709	1558578	1144271	1932177	1407671	2582146	1154768
Malate	77155170	29770230	17498110	39118690	30924230	33917020	25858300	33962420	32123600	28570330	19700500	33470680	22531540	40479390	18638670
2-Hydroxyglutarate/Citramalate	16885140	1931997	1818911	2444608	1572225	1845358	1727736	2612596	2129226	1965696	1350651	2593729	2683363	3625393	1077355
6-Phospho-D-gluconate	1720322	5402402	2295758	7773532	2316956	875114	1151339	931399.2	1071034	931172.3	1058564	889113.5	1098958	857368.5	861188.2
D-Erythrose 4-phosphate	1116501	404969.6	494323.4	867126.5	640724.4	622330.2	545536	445912.6	585960.1	617913.2	705021.4	325491.8	636082.9	560253.4	660449.4
Sedoheptulose 7-phosphate	1806590	826075.6	482989.5	818249.8	552541.6	234962.6	456987.9	300628.9	228744.3	258919.9	144934.4	161895.9	116781.9	63109.32	266031
Pentose phosphates (isobars)	13462950	3185523	2983153	2754096	3987814	4903394	2951599	2584885	2030271	3089408	1873135	2648404	2611256	1744154	2693972
Glutathione	261414200	46063420	59102870	61293280	64433630	36988800	118820300	102499000	51573110	72395210	79559690	49390050	80790720	72222900	59821320
Glutathione disulfide	13239260	11936160	11229280	24430210	13651240	10269610	19828760	15768310	15056120	14704190	14887950	17871870	24024250	10413310	11550080
5-Oxoproline	32741950	6553988	6861276	8574327	10394630	23826780	25358470	19610830	29322530	30875170	19745850	15202120	22306640	20523090	25984310
S-Glutathionyl-L-cysteine	0	2516813	2031599	1276327	1660685	10807.47	0	8050.066	0	8829.479	0	18513.05	0	10302.39	0
Cys-Gly	1969787	352685.2	400263.6	368880.2	579156.6	299375	615087.4	688786	453928.7	609374.8	621506.7	303454.2	663578.5	566325.8	433803.3
Ascorbate	12417.66	78831.15	10617.02	51954.36	38647.36	279309.3	167233.2	164561	140784.6	288033.1	72184.21	153590.5	91354.77	63855.99	143735.6
Dehydroascorbate	179895.3	768782.4	460473.4	516985.5	675678.8	16607.57	410276.1	320224.8	334060.1	546177	569560	275284.3	488871.8	509684.2	0
gamma-L-Glutamyl-L-cysteine	1249358	145147.5	127385.3	188141.5	234279.2	23533.94	35561.16	23560.78	22480.45	35694.49	48227.78	18539.53	42280.25	67388.2	18824.9
(5-L-Glutamyl)-L-glutamine	19704.62	125762.5	116818.7	44583.56	126750.1	9725.274	9447.938	7521.696	11648.54	10074.6	9234.962	6761.975	12148.18	20607.35	11852.45
5-L-Glutamyl-taurine	316990.5	154967.5	166246.7	192725	153586.9	350866.2	308189	340880.2	318940	195885	350986.8	295335.7	390873.7	279381.3	238471
Dimethylglycine	5493438	6549376	7904014	5978362	12017100	3972085	2376887	1809300	5353878	4383284	2112004	2146760	2757348	3166270	3070290
3-Phosphonooxypyruvate	225678.6	467897.2	436957.8	589322.3	496418.5	216971.2	263369.2	262786.3	326738	303925.8	257493.9	293695.9	331333.9	340595.6	354514.5
Sarcosine	42451630	11066010	5604740	11386250	9028007	12121000	7284192	10353890	9966047	7512906	4422612	7799642	9195299	10184560	8235050
5-10-Methenyltetrahydrofolate	0	53098.94	90342.66	2804.488	8186.265	32073.95	95817.4	22104.85	54372.61	156514.8	73838.16	131807.4	121734	30855.16	0
L-Homoserine	4805824	3611106	4218252	2696782	4535530	4786412	2737690	3484237	4788546	4651652	3184427	5031986	2992606	5072958	4097748
3-Phosphonopyruvate	4061170	668319.9	600418.3	592755.4	775945.6	85961.11	266786.8	154349.4	302495.8	153772.6	250792.9	111113.7	229050.8	248925.3	670805.6
Ornithine	7698752	4358734	5951238	5672128	7525694	9961245	8076404	11882570	9233020	13204530	6341740	8845881	13079800	11272810	8247256
L-Citrulline	1279013	1423828	1129947	971950.5	1460096	783069.8	1294432	2179489	2425918	2065910	1593214	1145715	1432167	2410804	1757236
Putrescine	1504956	285719.3	164698.6	355142.7	253690.9	76651.35	27257.35	66583.82	107372	25983.66	39590.59	63227.19	95036.38	63797.18	30841.4
Spermidine	110162100	66753370	34109400	57541520	50357160	37252310	25520030	24068240	23668400	18184260	14056760	31127000	21920210	26538520	21414730
Spermine	51246540	23964520	15144330	39315250	34280130	13249100	11290120	14343360	10375910	4936834	29976150	31114470	9732733	22954740	15485040
N-Acetylneuraminate	1122730	649170.4	490210.2	533462.6	654597.4	393271.5	370234	262019.2	290702.7	667225.6	202489.7	906737.7	267014.7	389743.2	325411.8
Glycolate	610087.3	3405201	2557832	3149179	2609260	754636.8	1260326	1337734	1374451	1365276	959769.5	831978.8	976810.8	1507141	1385801
Carnosine	1777280	238542.1	245563.3	358047.5	184362.3	949049	574596	1210018	582510.6	854305.2	556021	445850.7	643741	639735.5	476956.4
Phosphocreatine	3699761	1802600	545480.2	1263374	1005310	597519.2	183156.5	336779	208997.5	38977.17	161074.5	223057.2	208327.4	487428.6	232092.1
Creatine	0	1028991000	457770000	1449336000	1137614000	530956600	220951800	220984200	309137500	224190800	135750800	440061300	277640800	366613000	369557300
Creatinine	40695320	21199340	15300230	30848960	24508630	41299360	27634090	32814970	49560680	53167300	34537970	52442190	23847800	31690450	55562330
Guanidinoacetate	643414.6	288475.1	326579	369448	325672.4	617255.6	410748.6	655143.5	965021.9	532900.4	728184.7	1044144	670771.9	811180.3	590475.7
5-Aminopentanoate	16782910	35112110	28384160	16209580	27694390	16549730	22125910	18158390	23294220	20934200	19191030	18320300	15958430	31906880	20589950
Pantothenol	9566033	703052.1	295898.8	901765.7	1199032	234997.8	301961.7	644522.5	507406.4	497973.6	66574.02	13698.66	504550.5	131146.7	366881.2
Taurine	445317.9	2620517	2214952	1497714	2594549	217591.3	331102.8	351503.1	214870	332932	208495.6	901834	267221.1	665079.8	408360.3
3-Sulfocatechol	191808.1	488309.8	468124.6	640507.2	285673.1	151263.6	724207.8	1123778	1811980	1120751	1381549	448364.8	508612.1	214493.4	1265857
5-Hydroxyindoleacetate	0	0	1682813	1854546	1937000	1575802	3488887	0	0	3932974	0	3507288	4760987	0	0
3-Methyldioxyindole	35279.33	16034.38	13095.96	10816.24	2902.582	8167.415	139445.8	275271.3	79677.97	26767.66	24193.88	311527.6	48012.56	79171.53	63130.73
Indole-3-acetate	86514.82	534989.1	514779.2	136560.6	281352.6	43778.97	42045.25	157170	100241.9	82577.41	95448.94	92494.19	103952.9	277690	202642.4
kynurenine	205341.4	383078.5	435814.1	408171.9	704517.2	90027.19	105248.6	227123.8	202116.3	127983.9	115174.1	157487.1	170358	189126.6	196641.1
Anthranilate	6838502	2382416	2421144	2192912	2783902	3144331	2571958	3094575	3078240	2241399	2193665	1703227	2309545	2429259	2973540
Picolinic acid	3403994	2457410	2310393	3161969	3383459	7167616	8206786	7770514	7731476	8452753	6660448	9966288	6206140	13017970	11581940
L-Adrenaline	1124028	2610713	1113407	1764966	3065778	244969.1	94280.05	176155.8	89002.75	137782.4	160058.9	184281.7	130245.9	416766.1	247477.7
Dopamine	503442.9	224080	220866	233796.7	240106.8	263037.9	242686.8	289056.5	317335.4	192552.2	281150.6	225206.4	284056.5	181391.3	261235.7
Glycerol 3-phosphate	47011500	3087343	2254636	4308207	3305313	3236391	3159602	3958881	2294612	2900435	5749244	3851920	3183342	1323423	2331055
Ethanolamine phosphate	946771.8	3043910	2333018	3221748	4695052	262180.7	234919.5	238781.6	373706.8	340436.5	305661	425964.6	351676.8	590432.8	454672.8
Sphingosine 1-phosphate	6696134	2365990	2755518	3917634	3203559	3546105	2766468	1739782	2230851	2585268	1888917	1854355	2378996	2031923	1560219
sn-glycero-3-Phosphoethanolamine	2035980	770409.3	687933.2	944691.5	1002648	1626414	1214770	1338429	1003157	889049.2	2015973	1559386	1112523	1448267	594166.5
Acetylcholine	21933060	18070270	10708580	18352730	21565440	25568020	17449840	33914180	29589700	28405650	21723330	30075940	41526600	21287760	21475910
Sphinganine 1-phosphate	1901080	541431.5	659204.8	1291988	886028.7	862456.3	943670	603545.3	630536.2	834598.6	563120.6	448014.7	898766.1	538581.9	490559.7
propionyl-carnitine	328597300	84069580	40559680	40329210	36886630	17751660	6619404	11054200	9869856	13649000	15273470	17536950	12712780	15313940	6861994
butanoyl-l-carnitine	10714520	5947698	4303028	4402212	2043836	2611474	665451.8	1641687	4269578	2102382	3487409	1396879	1125872	1115209	837218.5
acyl-C5	12477450	4845112	4698604	3640863	3263191	2724734	1039607	3688079	4162327	2596739	2526154	2063561	1535005	2260972	1287446
acyl-C5:1	496585.6	241243.4	212822.4	172752.2	135188.5	217734.1	68911.63	223071	286786.2	202789.7	183310.6	148058	86474.09	202102	129483.6
acyl-C5-OH	1074988	881064	1318176	1351531	1093561	3833631	1339778	2009050	2937766	2941620	3800279	2564328	1789984	2513090	1059756
hexanoyl-L-carnitine	13787690	1007939	760929	1277195	1319739	660479.5	866785	388527.8	232297.7	429717.4	535230.7	849225.8	454043.8	493525.1	391654.1
L-octanoylcarnitine	6994446	841349.5	1084773	1286256	1633194	507946.7	1297170	524732.7	329923.2	481006.1	608773.8	581539.6	405722.1	447055	373824.8
octenoyl-l-carnitine	1925244	1036873	1229021	2219209	8520093	1278006	483264.9	1526307	1181544	737160.8	1456403	2408894	1120220	1646186	1957214
O-Decanoyl-L-carnitine	1413316	1119946	1007292	863240.7	975783.5	147508.5	524762.8	535652.4	222564.4	344891.5	328550.7	195695	301034.7	272076.4	311967.5
Hexadecenoyl-carnitine	18550.22	107850.5	407980.2	73815.61	456864.4	386786.2	157251.1	8122.632	19388.17	115031.9	357288.9	209778.9	226883.1	15646.51	22099.87
acyl-C18:2	2813861	7994046	3584143	3017669	6540290	5301122	2272894	5693.049	0	5294908	4276300	5533258	5862902	2854286	0
acyl-C18:2-OH	18886.38	6398.728	1883.228	5108.417	4044.193	0	0	164256.5	213024.9	116937.6	0	201587.6	75766.5	124714.1	336696.6
acyl-C20:4	4899.908	252875.4	369964.2	87556.43	268701	347033.9	123859.4	2731.163	24907.32	492570.2	339395.9	264569.2	337325.2	7831.268	34144.17
Eicosatetraenoic acid	8769204	7643624	7049796	4772159	4864384	3917911	8093814	3453045	3650415	4684252	3035631	7363892	4261680	6708054	4481852
Acetyl phosphate	455965.5	69801.28	73464	156672.2	152679.3	210417.5	160872	116437	107437.2	254853.7	44507.68	115498.2	105205.5	154017.7	130595.1
Triacanthine	1110325000	234251200	132225700	190363000	188310400	109861200	108370100	76959780	70843300	133510000	84400990	110121300	151831900	107810100	51134800
2-Methyleneglutarate	2841248	3108137	3149498	3863837	3590625	1894610	1904624	1810002	1166862	1641586	1821766	1536989	2054267	2132618	2340996
6-Pyruvoyltetrahydropterin	15928.22	8625.618	8364.773	14294.61	5724.172	45455.71	57207.19	38946.68	22080	47729.41	67058.96	22883.46	32456.93	17943.14	13705.78
Ergothioneine	5584481	16975180	24188760	6984692	7697168	8870215	14842680	8116718	12349080	34004600	13587810	24223220	24092070	8585155	5299544
3-Oxalomalate	1348376	2709689	2526484	2452072	3078218	1037616	925180	883801.8	1278320	1397867	1526782	1100737	791530.3	1995507	1035837
2-Deoxy-alpha-D-glucoside	3149231	2563282	2696684	3453657	4599167	7187014	8486341	7441614	7773118	8817144	9560583	10333810	7287796	12649110	11675060
cis-p-Coumarate	3601157	3574649	3290257	3258630	3409198	2894963	1741057	2341704	2447330	2579508	1729367	2529272	5102646	3351678	1909686
N6-Methyl-L-lysine	1088897	935681.1	606047.8	2864773	2110707	467264.5	739759.5	1288204	318843.7	1408042	149250.9	132379.8	796188.7	352751.8	236940.8
N1-Acetylspermine	2875623	947476	372405.8	841339.1	654187.2	160274.5	108177.5	117923.5	72982.27	59238.89	74895.32	315638.1	129060.3	92161.2	57705.7
D-glucono-1,5-lactone	7873260	2319580	3304247	5786270	2949724	10683820	8755747	9279957	10135030	13529900	10804050	9374217	11202230	10398620	8990800
Poly-gamma-D-glutamate	19455050	10849410	11503790	12323940	15034680	12038120	11758470	11416200	13987910	15528180	12091580	12964250	12198280	13125090	11052910
Pyridoxamine	63227.97	44135.46	13430.88	232113.8	248690.1	9252.361	54201.39	131926.2	43030.18	155536.7	33022.89	32535.95	102834.8	25824.82	40400.31
9-Oxononanoic acid	407363.3	349905.8	456622.6	444263.4	618055.2	1344897	384249.8	521487.1	343953.7	482552.2	400146.1	466132.4	415100.5	462383.5	641854.8
N-Acetylmethionine	408461.9	679455.4	905493.4	492341.9	809043	463753	496810.8	633607.8	477987.6	446261.1	359622.6	854937.1	372122.3	819537.5	637535
10-Hydroxydecanoic acid	139775.1	1932927	735066.5	561500.5	1334536	179379.8	184758.1	171563.4	178267.5	200798.8	163763	130921.3	161173.9	150709.3	176557.6
2-Oxo-7-methylthioheptanoic acid	116273.8	1540100	1213253	492079.2	865906.2	103028.7	42730.67	66729.16	97553.2	61784.02	57915.93	64662.2	77790.63	195876.5	83758.66
(15Z)-Tetracosenoic acid	1129367	1068796	1164448	1044627	1563368	244464.6	307568.8	263340.7	417410.5	408476.9	268365	390656.3	315635.7	359620.4	351032.1
(5Z-8Z-11Z-14Z-17Z)-Icosapentaenoic acid	311023.8	356977.6	361731.7	244969.6	112068.8	84400.84	1097606	290598.2	532926.1	566700.7	369428.2	326862.8	287576	910813.2	453699.2
11(12)-DiHET	3721542	3808233	4541752	3791356	3366137	2452254	3687296	2769456	2644794	3216156	2626627	2771447	2838562	3081056	3348349
11-HETE	5468.871	3458.54	3579.311	3766.066	2986.44	3747.25	4682.735	1577.391	3952.465	3142.583	4070.51	4156.29	2971.337	2444.53	3903.528
12(S)-HETE	5468.871	3783.825	2414.834	2646.368	3565.078	27923.66	24368.73	4316.87	7163.021	5794.26	3506.377	11666.19	11688.21	9802.28	33337.53
13(S)-HODE	28229.25	27882.32	34925.93	28201.42	28687.18	176188.7	129827	37026.16	69645.63	69404.59	30836.9	78066.27	106440.4	68495.43	325306.1
13-OxoODE-d3	5299.085	4801.01	6405.74	5772.827	4596.938	33385.7	24475.94	6018.262	13110.71	14755.21	4369.984	16078.93	20070.5	13986.69	62323
15(S)-HETE	2521.777	2026.916	1699.783	694.3865	838.2558	13563.36	13397.98	3348.605	5156.201	3437.5	2389.963	7062.541	4610.598	5275.545	17045.65
5(S)-HETE	1587.651	4324.113	4116.65	3024.754	3118.77	1804.328	1937.641	594.5182	1241.495	1698.91	598.5861	1127.472	803.5679	1886.587	3567.102
8-HETE	4950.73	2139.685	1828.824	3599.95	0	9197.015	9317.82	3256.332	4111.178	2783.374	2095.6	5355.677	3763.645	3749.241	10194.63
9-HETE	14003.44	105087.9	33753.74	39113.69	97844.91	30901.9	41381.21	16230.47	18505.43	15262.13	12277.16	32180.07	12348.61	24322	33963.72
9-oxoODE	7708.608	8790.242	10659.8	13455.07	11174.21	66158.58	54244.72	15931.89	33038.54	25046.58	15396.33	29924.47	36453.3	33696.79	129957.7
Decanoic acid (caprate)	195544.2	5069510	1510381	991443	1148354	166756	386338.2	260006.1	214225.3	213469	190797.2	192663.8	825210	313897.2	188975.4
Docosahexaenoic acid	2045449	2548798	4504328	1052710	838511.7	337056	1053334	260622.4	658449.2	1336043	446028.7	933908.4	552025.1	1973677	677275.8
Docosapentaenoic acid	936739.9	928892.1	1400237	815166.7	479573.6	77607.56	306711.8	151747.3	231144.9	387185	194872.1	532300.2	117005.1	492175.5	317659.5
Docosatetraenoic acid	1609651	1089003	1268349	1362572	1040929	249407.5	293890.3	224215.7	210171.6	264847	69036.52	2879437	448857.3	667434.6	482549
Dodecanedioic acid	3391.126	238455.2	84480.2	51362.02	160376.2	22945.39	33324.62	35449.71	24409.04	48803.53	35494.99	40097.84	344452.7	27324.03	33213.33
Dodecanoic acid	712330.4	31739790	3309647	6444770	16118600	404076.8	606744.9	719444.8	504468	891057.5	534395.6	477659.8	6829558	880653.6	517766.5
Eicosatrienoic acid	1143347	1110075	1285840	946776.5	873550.8	222225.7	396614.7	252354.2	231903.1	375114.6	250046.2	734484.8	405875.5	778578	464983.4
Hexadecanoic acid	169465200	161563000	213875400	159978400	140721400	95023870	143113100	99036060	96358560	120051300	88308550	105846000	102178900	117298800	127291600
Hexadecenoic acid	1861323	4846352	23060010	4104835	5823326	562519.2	2628390	1346264	0	2121400	1233050	0	699794.8	3083826	3667478
Icosapentaenoic acid	311023.8	356977.6	361731.7	244969.6	112068.8	84400.84	1097606	290598.2	532926.1	566700.7	369428.2	326862.8	287576	910813.2	453699.2
Icosatetraenoic acid	8769204	7643624	7049796	4772159	4864384	3917911	8093814	3453045	3650415	4684252	3035631	7363892	4261680	6708054	4481852
Linoleic Acid-d4	159284200	142555200	154951000	156216000	116044600	102396000	146198800	112219900	105681100	120891200	33036900	105413000	95306430	106525800	111013100
Octadecanoic acid	159284200	142555200	154951000	156216000	116044600	102396000	146198800	112219900	105681100	120891200	95019580	105413000	95306430	106525800	111013100
Octadecatrienoic acid	1358016	3731953	8618996	7437592	7595030	439453.6	891101.5	573323.3	614324	1824258	969150	1428610	1061921	1097676	1649715
Prostaglandin E2	405828.5	412099.4	526081.8	385800.9	346746.8	255325.1	385476	293741.3	279774	332201	267396.6	265307.1	274773.7	330930.9	308184.1
Sphingosine 1 phosphate (S1P)	6696134	2365990	2755518	3917634	3203559	3546105	2766468	1739782	2230851	2585268	1888917	1854355	2378996	2031923	1560219
Stearidonic acid	15772.36	29507.87	58627.66	27237.43	30131.67	3804.153	24652.45	14759.52	46042.8	44049.61	23229.29	14800.57	23776.75	23049.05	28652.49
Tetradecanoic acid	3473283	24439560	16807170	9179101	13245880	1611607	2897426	2670780	2401200	2825114	2037231	1901088	4419180	4057780	2999160
Tetradecenoic acid	134499.3	800295.5	1315663	448139.2	500101.2	35907.23	116591.2	125233.4	99128.84	85374.36	80198.51	80704.7	75153.84	279789.7	170798.9
trans-9-Octadecenoic acid	31830840	118002400	235769600	109062600	201166400	20422700	49243180	24469880	30221160	46180740	22129740	20853860	36031090	37136660	49401370
LPA_20:4	7750.623	90878.62	33328.96	12597.37	100029.1	22096.82	5916.014	4240.769	6502.861	3138.182	1876.05	6906.328	5119.096	14292.59	13821.45
